# Supplementary material for: Is the Combination of Insecticide and Mating Disruption Synergistic or Additive in Lightbrown Apple Moth, Epiphyas postvittana?
Source: PLoS One. 2016 Aug 8;11(8):e0160710. doi: 10.1371/journal.pone.0160710 (PMC4976986; doi:10.1371/journal.pone.0160710)
Supplement: S1 Table — (XLSX) [file pone.0160710.s001.xlsx]

## Sheet: Sheet1
Exp. 1: Pre-experiment LBAM recording in Langhorne Creek 2009-2010
Data for Pre treatment (6 weeks) 112 traps											Data for post-treatment (10 weeks)
TR 1 = Control, TR2 = Isomate, TR 3 = SPLAT MD, TR 4 = SPLAT+Perm A&K											TR 1 = Control, TR2 = Isomate, TR 3 = SPLAT MD, TR 4 = SPLAT+Perm A&K
			2010-02-18	25/02/	3/03/	10/03/	17/03/	24/03/						2010-03-31	2010-04-07	2010-04-14	2010-04-21	2010-04-28	2010-05-05	2010-05-12	2010-05-19	2010-05-26	2010-06-02
TR	REP	TRAP	PRET1	PRET2	PRET3	PRET4	PRET5	PRET6	PRETTOT		TR	REP	TRAP	POST1	POST2	POST3	POST4	POST5	POST6	POST7	POST8	POST9	POST10	POSTTOT
1	1	1	0	0	3	1	0	2	6		1	1	1	2	0	0	1	4	1	1	0	0	0	9
1	1	2	0	0	0	0	0	0	0		1	1	2	0	0	0	1	4	8	12	4	1	5	35
1	1	3	0	0	0	0	0	0	0		1	1	3	0	1	0	3	9	12	20	15	8	11	79
1	1	4	0	0	0	0	0	0	0		1	1	4	4	4	0	7	7	15	20	15	17	10	99
1	1	5	0	0	0	0	1	0	1		1	1	5	1	3	2	8	7	15	22	32	7	14	111
1	1	6	0	0	0	0	0	0	0		1	1	6	3	4	3	1	11	21	24	37	22	13	139
1	1	7	0	0	0	1	0	0	1		1	1	7	0	1	2	3	0	20	44	30	15	18	133
1	2	1	0	0	0	1	0	4	5		1	2	1	10	10	13	18	17	26	30	24	21	18	187
1	2	2	0	0	0	1	1	1	3		1	2	2	8	7	9	7	6	12	24	21	9	14	117
1	2	3	0	2	0	0	0	1	3		1	2	3	5	21	5	6	3	22	26	27	12	13	140
1	2	4	0	0	0	0	1	2	3		1	2	4	2	7	6	8	9	23	21	23	6	10	115
1	2	5	0	0	0	0	0	1	1		1	2	5	2	5	10	7	8	19	17	26	13	22	129
1	2	6	0	0	0	0	0	1	1		1	2	6	2	8	9	8	6	27	19	24	18	27	148
1	2	7	0	0	1	0	0	1	2		1	2	7	2	21	8	3	17	36	31	29	72	23	242
1	3	1	1	1	0	0	1	1	4		1	3	1	1	2	3	5	7	17	9	26	20	11	101
1	3	2	0	0	0	0	1	1	2		1	3	2	7	2	0	3	12	25	7	17	14	12	99
1	3	3	0	0	0	0	0	0	0		1	3	3	1	3	1	7	7	6	7	21	10	21	84
1	3	4	0	0	0	0	0	0	0		1	3	4	0	0	0	4	5	14	7	16	8	5	59
1	3	5	0	0	1	0	0	0	1		1	3	5	1	3	1	3	8	6	11	15	6	16	70
1	3	6	0	0	0	0	0	0	0		1	3	6	3	3	4	11	15	14	18	16	10	9	103
1	3	7	0	0	0	0	0	0	0		1	3	7	3	4	1	4	6	35	16	24	28	29	150
1	4	1	0	0	1	0	0	0	1		1	4	1	0	0	0	1	3	10	7	7	7	15	50
1	4	2	0	0	0	1	1	0	2		1	4	2	1	1	0	5	5	19	7	19	16	13	86
1	4	3	0	0	0	0	0	0	0		1	4	3	0	0	1	1	2	12	2	4	13	10	45
1	4	4	0	0	0	0	1	0	1		1	4	4	1	2	1	5	4	9	12	7	15	12	68
1	4	5	0	0	0	0	0	1	1		1	4	5	0	3	0	6	6	24	15	13	10	15	92
1	4	6	0	0	0	0	0	0	0		1	4	6	1	2	1	7	6	26	7	16	32	10	108
1	4	7	0	0	0	0	1	2	3		1	4	7	12	16	6	18	18	57	12	23	14	35	211
2	1	1	1	0	0	0	0	0	1		2	1	1	1	0	2	2	1	7	16	5	1	4	39
2	1	2	0	0	1	0	0	3	4		2	1	2	0	0	0	0	0	1	3	0	0	0	4
2	1	3	0	0	0	0	1	3	4		2	1	3	0	0	0	0	0	1	2	1	0	0	4
2	1	4	0	0	0	0	0	3	3		2	1	4	1	0	0	0	0	0	1	0	1	1	4
2	1	5	0	0	0	0	1	0	1		2	1	5	0	0	0	0	0	0	0	0	0	0	0
2	1	6	0	0	0	0	0	0	0		2	1	6	0	0	0	0	0	0	0	0	0	1	1
2	1	7	0	0	0	0	0	0	0		2	1	7	0	0	3	0	0	0	0	0	0	4	7
2	2	1	2	0	2	1	0	0	5		2	2	1	2	4	2	1	5	16	16	8	3	5	62
2	2	2	1	0	0	0	0	4	5		2	2	2	0	0	0	1	0	0	2	0	0	3	6
2	2	3	0	0	0	0	0	0	0		2	2	3	0	0	0	0	0	1	0	2	2	1	6
2	2	4	0	0	1	1	1	2	5		2	2	4	0	0	0	0	0	0	0	0	0	0	0
2	2	5	0	0	0	0	0	0	0		2	2	5	0	0	0	0	0	0	0	0	0	0	0
2	2	6	0	1	1	0	0	1	3		2	2	6	0	0	0	0	0	0	0	1	1	0	2
2	2	7	3	0	0	0	0	1	4		2	2	7	0	0	1	0	0	0	0	0	0	2	3
2	3	1	0	0	1	0	1	4	6		2	3	1	11	19	12	34	35	38	33	15	30	29	256
2	3	2	0	0	0	0	0	0	0		2	3	2	0	0	0	0	0	0	2	0	2	1	5
2	3	3	0	1	0	0	1	1	3		2	3	3	0	0	0	0	0	0	0	0	0	1	1
2	3	4	1	0	1	0	0	0	2		2	3	4	0	0	0	0	0	0	0	1	0	1	2
2	3	5	0	0	2	0	0	0	2		2	3	5	0	0	1	0	0	0	1	0	1	2	5
2	3	6	0	0	0	0	0	0	0		2	3	6	0	0	0	0	0	0	1	0	0	0	1
2	3	7	0	1	0	1	0	0	2		2	3	7	1	1	0	0	2	7	1	5	9	4	30
2	4	1	0	0	0	2	0	0	2		2	4	1	0	1	3	14	16	12	23	22	32	2	125
2	4	2	0	0	0	0	0	0	0		2	4	2	0	0	0	0	0	1	3	1	3	1	9
2	4	3	0	0	0	0	1	0	1		2	4	3	0	0	0	0	1	0	3	1	0	2	7
2	4	4	0	0	1	0	0	0	1		2	4	4	0	0	0	1	0	1	2	0	1	1	6
2	4	5	0	0	0	0	0	0	0		2	4	5	0	0	0	0	0	0	1	0	1	3	5
2	4	6	0	0	0	0	0	0	0		2	4	6	0	0	0	0	0	0	0	2	0	2	4
2	4	7	0	0	0	0	0	0	0		2	4	7	0	0	0	0	0	0	1	0	2	3	6
3	1	1	1	0	0	0	0	1	2		3	1	1	0	0	0	0	1	2	0	1	3	8	15
3	1	2	0	0	0	0	1	0	1		3	1	2	0	0	0	0	1	2	1	0	0	0	4
3	1	3	0	0	0	0	0	0	0		3	1	3	0	0	0	0	0	0	0	0	2	1	3
3	1	4	0	0	0	0	0	0	0		3	1	4	0	0	0	0	0	1	0	0	1	0	2
3	1	5	0	0	1	0	0	0	1		3	1	5	0	0	0	0	0	0	2	2	1	2	7
3	1	6	1	0	0	0	0	1	2		3	1	6	0	0	0	0	1	1	1	2	1	1	7
3	1	7	0	0	0	0	1	1	2		3	1	7	0	0	0	0	0	2	4	1	3	3	13
3	2	1	0	0	0	0	0	1	1		3	2	1	0	0	0	0	0	1	1	1	2	2	7
3	2	2	0	0	0	0	0	0	0		3	2	2	0	0	0	0	0	1	0	1	4	1	7
3	2	3	0	1	0	0	1	0	2		3	2	3	0	0	0	0	0	0	0	0	1	0	1
3	2	4	0	0	0	1	0	0	1		3	2	4	0	0	0	0	0	1	2	1	1	0	5
3	2	5	0	0	0	1	0	0	1		3	2	5	0	0	0	0	0	0	0	0	4	2	6
3	2	6	0	0	0	0	0	0	0		3	2	6	0	0	0	0	0	1	0	0	0	1	2
3	2	7	0	0	3	1	0	1	5		3	2	7	0	0	0	0	1	2	1	1	6	1	12
3	3	1	1	0	0	1	0	0	2		3	3	1	1	1	0	6	5	11	11	12	20	12	79
3	3	2	0	0	0	0	0	0	0		3	3	2	0	0	0	0	0	2	1	0	3	0	6
3	3	3	0	0	0	1	0	0	1		3	3	3	0	0	0	0	0	3	0	2	3	1	9
3	3	4	0	0	0	0	0	0	0		3	3	4	0	0	0	0	1	1	3	2	3	0	10
3	3	5	0	0	1	1	1	0	3		3	3	5	0	0	0	0	0	0	2	0	0	1	3
3	3	6	0	0	0	0	0	1	1		3	3	6	0	0	0	0	0	0	0	0	3	1	4
3	3	7	0	0	3	0	0	1	4		3	3	7	0	0	0	0	1	0	1	0	4	1	7
3	4	1	0	0	0	1	0	0	1		3	4	1	0	0	3	2	8	8	13	5	13	21	73
3	4	2	0	0	0	0	0	0	0		3	4	2	0	0	0	3	2	3	6	7	4	7	32
3	4	3	0	0	0	0	0	0	0		3	4	3	0	0	0	0	0	1	4	2	1	3	11
3	4	4	0	0	1	1	0	0	2		3	4	4	0	0	0	0	2	2	4	1	2	4	15
3	4	5	0	0	0	0	0	0	0		3	4	5	0	0	1	0	0	1	2	2	5	2	13
3	4	6	0	0	0	0	0	0	0		3	4	6	0	0	0	0	0	1	0	1	2	1	5
3	4	7	0	0	1	0	0	0	1		3	4	7	0	0	0	0	1	1	0	2	14	6	24
4	1	1	0	0	0	0	1	0	1		4	1	1	0	0	0	0	2	0	4	4	0	0	10
4	1	2	0	0	0	1	0	0	1		4	1	2	0	0	0	0	0	1	0	0	0	2	3
4	1	3	0	0	0	0	0	0	0		4	1	3	0	0	0	0	0	0	0	2	3	1	6
4	1	4	0	0	0	0	0	0	0		4	1	4	0	0	0	0	0	0	1	2	2	1	6
4	1	5	0	0	0	0	0	0	0		4	1	5	0	0	0	0	0	0	1	0	1	0	2
4	1	6	0	1	0	0	0	0	1		4	1	6	0	0	0	0	1	0	0	0	0	0	1
4	1	7	0	0	0	0	0	0	0		4	1	7	0	0	0	0	0	0	1	3	1	4	9
4	2	1	0	1	1	0	0	0	2		4	2	1	0	1	0	2	3	5	11	9	15	10	56
4	2	2	2	0	0	0	0	0	2		4	2	2	0	0	0	0	0	1	1	3	1	1	7
4	2	3	0	0	0	0	0	0	0		4	2	3	0	0	0	0	0	0	0	1	1	0	2
4	2	4	1	0	1	0	0	0	2		4	2	4	0	0	0	0	0	0	0	1	1	0	2
4	2	5	0	0	0	0	0	0	0		4	2	5	0	0	0	0	0	1	1	0	0	1	3
4	2	6	0	0	1	0	0	0	1		4	2	6	0	0	0	0	0	0	0	0	1	1	2
4	2	7	0	0	0	1	1	0	2		4	2	7	0	0	1	0	0	1	0	2	2	0	6
4	3	1	0	1	2	1	0	0	4		4	3	1	1	0	0	1	2	3	6	4	17	9	43
4	3	2	0	0	2	0	0	0	2		4	3	2	0	0	0	0	0	0	1	0	0	0	1
4	3	3	0	0	0	0	0	0	0		4	3	3	0	0	0	0	0	0	0	0	1	0	1
4	3	4	0	1	1	0	1	1	4		4	3	4	1	0	0	0	0	0	1	0	2	1	5
4	3	5	0	0	0	1	1	1	3		4	3	5	0	0	0	0	1	1	1	0	1	1	5
4	3	6	0	0	0	0	1	1	2		4	3	6	0	0	0	0	1	0	3	0	2	2	8
4	3	7	0	0	0	0	0	0	0		4	3	7	1	0	0	0	0	1	2	0	6	1	11
4	4	1	0	0	1	1	2	0	4		4	4	1	2	6	3	3	11	18	23	24	37	45	172
4	4	2	0	0	0	0	0	0	0		4	4	2	0	0	0	1	1	5	7	5	3	8	30
4	4	3	0	0	0	0	0	1	1		4	4	3	1	1	0	3	4	3	2	3	3	2	22
4	4	4	0	0	0	0	0	0	0		4	4	4	0	0	1	0	2	5	9	8	4	2	31
4	4	5	0	0	0	0	0	0	0		4	4	5	0	0	0	1	1	6	0	3	7	8	26
4	4	6	0	0	0	0	0	1	1		4	4	6	0	0	0	1	1	2	2	1	4	8	19
4	4	7	0	0	1	0	0	0	1		4	4	7	0	0	0	0	0	2	2	2	6	4	16
