# Supplementary material for: Is the Combination of Insecticide and Mating Disruption Synergistic or Additive in Lightbrown Apple Moth, Epiphyas postvittana?
Source: PLoS One. 2016 Aug 8;11(8):e0160710. doi: 10.1371/journal.pone.0160710 (PMC4976986; doi:10.1371/journal.pone.0160710)
Supplement: S3 Table — (XLSX) [file pone.0160710.s003.xlsx]

## Sheet: Sheet1
Influence of SPLAT(MD), SPLAT+PERMETRIN, PHEROMONE and Virgin Female on male of LBAM
Start exp. : 8/4/2010
Monitoring: 7 weeks
TR 1 = SPLAT(MD), TR2 = SPLAT+PERMETRIN, TR 3 = PHEROMONE 3mg septa, TR 4 = Virgin Female(3)
			2010-04-14	2010-04-21	2010-04-28	2010-05-05	2010-05-12	2010-05-19	2010-05-26
TR	REP	TRAP	POST1	POST2	POST3	POST4	POST5	POST6	POST7
1	1	2	0	0	0	4	2	4	4
1	2	8	0	0	0	0	0	2	0
1	3	11	0	0	0	1	0	2	1
1	4	13	0	0	0	0	2	14	1
2	1	3	0	0	0	3	1	26	8
2	2	5	0	0	0	5	3	3	1
2	3	10	0	0	0	1	2	6	1
2	4	16	1	0	0	0	2	0	0
3	1	1	0	2	6	37	26	6	36
3	2	7	0	1	1	10	14	9	13
3	3	12	0	4	7	16	11	9	29
3	4	14	0	1	1	3	11	23	11
4	1	4	0	1	1	0	2	0	0
4	2	6	0	1	0	0	4	0	3
4	3	9	1	1	1	0	5	0	6
4	4	15	0	0	0	0	0	0	8
