# Supplementary material for: Is the Combination of Insecticide and Mating Disruption Synergistic or Additive in Lightbrown Apple Moth, Epiphyas postvittana?
Source: PLoS One. 2016 Aug 8;11(8):e0160710. doi: 10.1371/journal.pone.0160710 (PMC4976986; doi:10.1371/journal.pone.0160710)
Supplement: S4 Table — (XLSX) [file pone.0160710.s004.xlsx]

## Sheet: Sheet1
Results of Post-treatment catches for 5 Replications
TR 1 = SP100 , TR2 = SP225, TR 3 = SP400, TR 4 =SPL625, TR 5 = Control
			02.12.10	09.12.10	16.12.10	20&23.12.10	29&30.12.10	5&6.1.11	12&13.1.11	21&19.1.11	28&27.1.11	3&4.02.11	11&16.02.11	23&25.02.11	02.03.11	09.03.11	16.03.11
TR	REP	TRAP	POST1	POST2	POST3	POST4&1	POST5&2	POST6&3	POST7&4	POST8&5	POST9&6	POST10&7	POST11&8	POST12&9	POST10	POST11	POST12
1	1	1	2	0	4	0	2	3	0	0	0	0	0	0
1	1	2	1	0	1	1	1	0	0	0	0	0	0	0
1	1	3	0	1	0	2	0	0	0	0	0	0	0	0
1	1	4	0	0	6	1	1	1	0	0	0	0	0	1
1	1	5	1	1	6	3	0	1	0	0	0	0	0	1
1	1	6	0	1	5	1	0	0	0	0	0	0	0	0
1	1	7	0	3	4	0	0	0	0	0	0	0	0	0
1	2	1	1	0	3	4	2	1	0	0	0	0	0	0
1	2	2	0	1	10	1	2	1	0	0	0	0	0	0
1	2	3	9	1	2	1	2	0	0	0	0	0	0	0
1	2	4	2	2	12	2	7	0	1	1	0	1	1	0
1	2	5	1	1	7	3	3	3	0	2	0	0	0	0
1	2	6	0	2	13	7	2	0	0	0	0	1	1	1
1	2	7	4	13	18	3	2	1	0	0	0	0	0	0
1	3	1	1	1	8	3	1	4	2	0	0	0	0	0
1	3	2	0	2	8	0	1	0	0	0	0	0	0	0
1	3	3	0	1	0	0	0	0	0	0	0	0	0	0
1	3	4	2	1	3	0	0	0	0	0	0	0	0	0
1	3	5	0	1	0	0	0	0	0	0	0	0	0	0
1	3	6	2	0	6	1	2	0	0	0	0	0	0	0
1	3	7	0	0	1	0	0	0	0	0	0	0	0	0
1	4	1				4	16	2	1	0	0	4	5	17	7	14	4
1	4	2				3	5	1	1	0	0	0	0	5	5	11	8
1	4	3				0	1	1	0	0	0	0	0	0	0	2	2
1	4	4				0	2	0	2	0	0	1	2	0	4	6	9
1	4	5				1	1	1	1	0	0	0	0	1	1	1	2
1	4	6				1	1	0	0	0	0	0	0	1	1	3	7
1	4	7				1	9	5	1	0	1	0	1	12	0	8	9
1	5	1				0	0	0	1	0	0	0	0	1	0	3	0
1	5	2				0	0	0	0	0	0	0	0	1	0	1	2
1	5	3				0	0	1	0	1	1	1	0	5	3	4	2
1	5	4				0	0	0	1	0	0	0	0	1	0	2	2
1	5	5				2	2	1	0	2	1	0	2	0	1	1	4
1	5	6				0	0	0	0	1	0	0	0	0	0	0	1
1	5	7				0	0	0	0	0	0	0	0	0	1	2	1
2	1	1	3	2	18	2	4	13	6	1	1	0	0	2
2	1	2	0	0	3	0	0	0	1	1	0	0	0	0
2	1	3	1	12	13	1	2	0	0	0	0	0	0	0
2	1	4	0	0	3	2	2	0	0	0	0	0	0	0
2	1	5	0	0	2	0	2	2	0	0	0	0	0	0
2	1	6	0	1	3	0	0	0	0	0	0	0	0	0
2	1	7	0	0	3	0	0	0	0	0	0	0	0	0
2	2	1	1	4	19	2	4	4	2	2	0	0	0	1
2	2	2	2	1	11	2	1	0	0	0	0	0	0	0
2	2	3	0	1	5	4	0	0	0	0	0	0	0	1
2	2	4	3	0	10	2	3	0	0	0	0	1	1	0
2	2	5	0	3	2	0	3	0	0	0	0	0	0	0
2	2	6	0	1	2	0	1	1	0	0	0	0	0	0
2	2	7	6	0	4	1	0	1	0	0	0	0	0	0
2	3	1	2	0	4	0	0	7	0	0	0	0	0	0
2	3	2	2	0	2	0	0	0	0	0	0	0	0	0
2	3	3	1	0	2	1	0	0	0	0	0	0	0	0
2	3	4	1	0	2	4	0	0	0	0	0	0	0	0
2	3	5	1	0	0	0	0	0	0	0	0	0	0	0
2	3	6	1	1	0	0	1	0	0	0	0	0	0	0
2	3	7	3	3	9	2	1	0	0	0	0	0	0	0
2	4	1				0	7	9	11	4	2	2	3	6	1	10	12
2	4	2				1	0	0	0	0	1	0	0	2	0	1	5
2	4	3				1	0	0	0	0	0	0	0	0	0	0	0
2	4	4				0	0	0	1	0	0	0	0	1	0	2	0
2	4	5				0	1	0	0	0	0	0	0	1	0	1	7
2	4	6				0	0	1	0	0	0	0	0	0	1	6	0
2	4	7				0	1	0	0	0	0	0	0	0	0	1	2
2	5	1				0	0	0	0	0	0	0	0	0	1	2	3
2	5	2				0	0	0	0	0	0	0	0	0	1	0	3
2	5	3				0	0	0	0	0	0	0	0	0	1	1	3
2	5	4				1	0	0	0	0	0	0	0	0	0	0	0
2	5	5				0	1	0	0	1	0	0	0	0	0	8	2
2	5	6				0	0	0	0	0	0	0	0	1	2	0	0
2	5	7				0	0	0	0	0	0	0	0	0	0	3	1
3	1	1	0	0	1	0	0	0	0	0	0	0	0	0
3	1	2	1	0	1	2	0	0	0	0	0	0	0	0
3	1	3	1	0	4	4	1	0	0	0	0	0	0	0
3	1	4	0	0	1	1	1	0	0	0	0	0	0	0
3	1	5	0	0	1	1	0	0	0	0	0	0	0	0
3	1	6	1	0	3	0	0	1	0	0	0	0	0	0
3	1	7	1	1	7	1	4	1	0	0	0	0	1	0
3	2	1	0	1	4	3	6	1	1	0	0	1	0	1
3	2	2	0	0	4	1	0	1	0	0	0	0	0	1
3	2	3	0	0	2	0	1	0	0	0	0	0	0	2
3	2	4	0	0	0	10	6	0	0	0	0	0	0	0
3	2	5	0	0	3	1	4	0	0	0	0	0	0	1
3	2	6	0	0	4	2	1	0	0	0	0	0	0	1
3	2	7	1	0	3	7	1	1	1	0	0	0	0	2
3	3	1	0	0	4	0	1	2	2	0	0	0	0	1
3	3	2	0	0	2	0	1	1	3	0	0	0	0	0
3	3	3	0	0	0	0	0	0	0	0	1	1	1	0
3	3	4	0	0	0	0	1	1	0	0	0	0	0	0
3	3	5	0	0	0	0	1	0	0	0	0	0	0	1
3	3	6	0	0	2	0	0	1	0	0	0	0	0	0
3	3	7	0	0	0	0	0	0	0	1	0	0	0	0
3	4	1				0	0	0	1	0	0	0	0	7	12	13	7
3	4	2				0	0	0	0	0	0	0	0	4	1	3	3
3	4	3				1	1	0	0	0	0	0	0	0	0	3	2
3	4	4				0	0	0	0	0	0	0	0	0	0	1	0
3	4	5				0	0	1	0	0	0	0	0	1	0	0	4
3	4	6				0	0	0	0	0	0	0	0	0	0	1	5
3	4	7				0	0	0	0	0	0	0	0	0	0	1	2
3	5	1				0	0	0	0	0	0	0	0	0	1	4	3
3	5	2				0	0	0	0	0	0	0	0	0	0	1	2
3	5	3				0	0	0	0	0	0	0	0	1	0	1	0
3	5	4				0	0	0	0	0	0	0	0	0	0	1	1
3	5	5				0	0	0	0	0	0	0	0	1	1	4	1
3	5	6				0	0	0	0	0	0	0	0	0	0	0	1
3	5	7				1	0	0	0	0	0	0	0	0	1	1	0
4	1	1	0	0	3	0	0	0	0	0	0	0	0	0
4	1	2	0	0	0	0	0	0	0	0	0	0	0	0
4	1	3	0	0	0	0	0	0	0	0	0	0	0	0
4	1	4	0	0	0	1	0	0	0	0	0	0	0	0
4	1	5	0	0	0	0	0	0	0	0	0	0	0	0
4	1	6	0	0	1	0	0	0	0	0	0	0	0	0
4	1	7	0	1	1	0	0	0	0	0	0	0	0	0
4	2	1	0	0	0	0	0	0	0	0	0	1	1	4
4	2	2	0	0	0	0	0	0	0	0	0	0	0	0
4	2	3	0	0	1	1	0	0	0	0	0	0	0	0
4	2	4	0	0	1	1	0	0	0	0	0	0	0	2
4	2	5	0	0	0	0	0	0	0	0	0	0	0	0
4	2	6	0	0	0	0	0	0	0	0	0	0	0	0
4	2	7	0	0	0	0	1	0	0	0	0	0	0	0
4	3	1	0	0	0	1	2	1	0	1	0	0	0	7
4	3	2	0	2	4	2	3	0	0	0	0	1	1	1
4	3	3	0	0	0	0	0	0	0	1	1	0	0	5
4	3	4	0	0	1	0	2	0	0	1	0	0	0	0
4	3	5	0	0	0	0	0	0	0	0	0	0	0	1
4	3	6	0	0	2	0	0	0	0	0	0	0	0	0
4	3	7	0	12	3	2	3	2	0	0	0	0	0	3
4	4	1				1	0	0	0	0	0	0	0	0	1	1	9
4	4	2				0	2	0	0	0	0	0	0	2	0	3	2
4	4	3				0	0	0	0	0	0	0	0	0	1	0	2
4	4	4				0	0	0	0	0	0	0	0	1	0	1	1
4	4	5				0	0	0	0	0	0	0	0	1	0	1	3
4	4	6				0	0	0	0	0	0	0	0	0	0	1	4
4	4	7				1	0	0	0	0	0	0	0	8	1	5	6
4	5	1				0	2	0	0	0	0	0	0	1	0	2	6
4	5	2				0	0	0	0	0	0	0	0	0	0	1	0
4	5	3				0	0	0	0	0	0	0	0	1	1	3	4
4	5	4				0	0	1	0	0	0	0	0	0	0	0	1
4	5	5				0	0	0	0	0	0	0	0	0	0	0	1
4	5	6				0	0	0	0	0	0	0	0	0	0	0	4
4	5	7				0	0	0	0	0	0	0	0	0	0	0	0
5	1	1	0	5	1	0	1	0	0	0	0	0	0	0
5	1	2	0	0	1	0	0	0	0	0	0	0	0	0
5	1	3	0	1	1	2	1	0	0	0	0	0	0	0
5	1	4	0	4	2	1	2	2	0	0	0	0	0	0
5	1	5	0	0	3	0	1	0	1	0	0	0	0	0
5	1	6	3	5	7	1	1	0	0	1	0	0	0	0
5	1	7	4	4	21	2	3	0	2	1	0	1	1	0
5	2	1	3	2	5	1	4	1	0	0	0	0	0	0
5	2	2	2	0	2	1	0	0	0	0	0	0	0	0
5	2	3	2	2	1	1	0	1	0	0	0	0	0	0
5	2	4	2	3	3	0	1	1	1	0	0	0	0	0
5	2	5	2	2	5	1	0	2	0	0	0	0	0	0
5	2	6	2	1	5	0	1	4	3	0	0	0	0	0
5	2	7	3	1	5	2	1	1	0	0	0	0	0	0
5	3	1	15	1	15	8	8	23	1	2	5	1	1	1
5	3	2	11	8	12	1	4	19	3	2	1	4	4	8
5	3	3	1	0	6	12	3	8	0	1	3	1	1	3
5	3	4	5	8	17	5	15	11	3	3	4	5	5	4
5	3	5	4	0	7	14	6	17	3	2	0	0	0	6
5	3	6	3	1	7	20	5	13	1	0	1	0	0	1
5	3	7	22	4	32	0	30	22	0	7	6	4	4	15
5	4	1				5	4	8	0	1	0	3	0	6	3	3	5
5	4	2				13	3	5	3	0	2	2	4	3	4	3	10
5	4	3				3	0	1	1	1	0	2	1	5	3	3	8
5	4	4				4	15	6	2	1	1	1	10	6	7	8	6
5	4	5				3	2	2	1	0	0	0	2	1	0	2	7
5	4	6				10	5	3	1	1	1	0	4	1	3	10	8
5	4	7				26	23	9	2	4	1	9	5	6	1	4	4
5	5	1				4	1	6	1	0	2	1	0	7	1	13	5
5	5	2				0	1	1	0	0	0	0	1	2	0	0	6
5	5	3				1	5	6	0	0	0	0	0	4	2	4	0
5	5	4				1	0	1	0	0	1	0	0	1	0	1	2
5	5	5				0	5	4	1	3	4	1	0	4	2	13	6
5	5	6				0	0	0	0	1	0	0	0	0	3	0	7
5	5	7				0	0	0	0	0	0	0	0	2	0	1	0
