# Supplementary material for: Is the Combination of Insecticide and Mating Disruption Synergistic or Additive in Lightbrown Apple Moth, Epiphyas postvittana?
Source: PLoS One. 2016 Aug 8;11(8):e0160710. doi: 10.1371/journal.pone.0160710 (PMC4976986; doi:10.1371/journal.pone.0160710)
Supplement: S5 Table — (XLSX) [file pone.0160710.s005.xlsx]

## Sheet: Sheet1
Exp.4: Pre-experiment LBAM recording in Langhorne Creek period 2011-2012														Exp.4: Post-experiment LBAM recording in Langhorne Creek period 2011-2012
TR 1 = Control, TR2 = Spray only, TR 3 = Spray+2SPLAT														TR 1 = Control, TR2 = Spray only, TR 3 = Spray-SPLAT
			No treatments														First SPLAT										2nd SPLAT
			1ST	2nd	3rd	4th	5th	6th	7th	8th	9th	10th					1ST	2nd	3rd	4th	5th	6th	7th	8th	9th	10th	11th	12th	13th	14th	15th	16th	17th	18th	19th	20th	21st	22nd	23rd
			16.09.	23.9.	04.10.	13.10.	20&21.10.	27&28.10.	3.11	10.11	17.11	24.11					07.12.11	14.12.	21.12.	28.12.	04.01.12	11.01.12	18.01.12	25.01.12	01.02.12	09.02.12	16.02.12	23.02.12	01.03.12	08.03.12	15.03.12	22.03.12	29.03.12	05.04.12	12.04.12	19.04.12	26.04.12	4&7.05.12	18.5.12
TR	REP	TRAP	PRE 1	PRE 2	PRE 3	PRE 4	PRE 5	PRE 6	PRE 7	PRE 8	PRE 9	PRE 10		TR	REP	TRAP	1	2	3	4	5	6	7	8	9	10	11	12	13	14	15	16	17	18	19	20	21	22	23
1	1	1					13	0	28	15	11	3		1	1	1	2	0	3	0	0	1	0	0	8	0	0	0	1	3	3	3	1	7	4	10	5	6	7
1	1	2					3	1	4	1	1	0		1	1	2	1	1	1	0	0	2	0	0	2	0	1	2	0	1	1	0	0	3	0	2	0	1	1
1	1	3					11	0	6	3	17	3		1	1	3	1	11	6	5	5	3	0	0	1	1	4	7	2	10	11	0	1	3	1	3	0	2	2
1	1	4	9	3	7	5	4	3	4	8	5	2		1	1	4	2	0	0	1	2	1	1	0	0	0	0	1	2	0	0	1	0	1	0	2	1	7	7
1	1	5	16	2	3	2	5	0	4	1	2	0		1	1	5	1	0	1	0	0	2	2	1	0	0	0	4	1	0	0	0	1	0	0	1	0	0	0
1	1	6	12	12	10	3	3	0	2	0	5	2		1	1	6	2	2	0	1	0	0	0	0	0	0	0	1	2	0	0	0	0	1	1	3	1	2	2
1	1	7					28	2	7	55	4	0		1	1	7	0	0	0	1	0	1	2	0	1	0	2	5	0	1	1	1	0	1	7	7	4	13	13
1	1	8					9	0	4	2	10	3		1	1	8	1	1	1	1	0	1	0	0	0	0	0	1	2	1	0	1	0	0	1	4	2	3	3
1	1	9					16	3	5	12	14	2		1	1	9	0	2	3	1	0	1	2	1	0	0	0	0	0	1	2	1	0	0	2	1	1	2	2
1	2	1					2	0	1	5	7	2		1	2	1	3	18	10	1	4	0	0	0	1	0		2	0	0	0	0	0	0	1	1	1	0	0
1	2	2					1	0	0	3	0	0		1	2	2	0	3	2	1	0	1	0	0	0	0		1	0	1	0	0	0	0	0	3	0	0	0
1	2	3					1	1	1	7	1	0		1	2	3	2	13	26	7	6	1	1	0	0	0		3	1	1	0	1	0	4	3	3	7	0	1
1	2	4	7	5	2	1	0	1	0	2	2	1		1	2	4	1	9	3	7	0	1	0	1	0	0		0	0	0	0	0	0	0	0	0	0	0	0
1	2	5	7	3	0	0	1	0	1	0	0	1		1	2	5	1	0	0	0	0	0	1	0	0	0		0	1	0	0	0	0	0	0	0	0	0	0
1	2	6	4	2	1	3	3	1	0	1	1	0		1	2	6	2	11	5	2	0	0	0	0	2	0		0	0	0	0	0	0	2	2	7	3	2	4
1	2	7					4	2	5	9	9	1		1	2	7	2	13	9	3	1	1	0	1	1	0		0	1	0	1	0	0	1	1	2	4	2	2
1	2	8					2	0	1	4	5	0		1	2	8	0	22	5	2	3	0	1	0	0	0		0	0	0	0	1	0	1	0	4	0	1	1
1	2	9					0	1	1	2	19	0		1	2	9	1	10	1	2	1	2	0	1	2	0		0	1	0	0	0	0	2	1	4	1	0	0
1	3	1					1	11	1	56	0	0		1	3	1	2	2	0	5	3	1	1	1	0	0	0	0	1	0	0	0	0	1	1	0	2	0	0
1	3	2					2	0	0	13	1	0		1	3	2	0	3	2	0	0	0	0	0	0	0	0	0	0	0	0	0	0	0	2	0	1	0	0
1	3	3					3	3	0	29	3	0		1	3	3	0	6	2	1	0	1	0	0	0	0	0	0	1	0	0	1	0	0	0	1	2	1	1
1	3	4	10	2	5	3	3	1	1	6	0	1		1	3	4	0	6	1	0	0	0	0	1	0	0	0	2	0	0	0	0	0	0	2	1	8	1	3
1	3	5	5	1	4	1	1	0	0	3	0	0		1	3	5	0	0	2	0	0	1	0	1	0	0	0	0	0	0	0	0	0	0	1	0	1	0	1
1	3	6	9	5	3	3	4	1	0	23	2	0		1	3	6	1	5	1	0	1	0	0	2	0	0	0	0	1	0	2	0	0	1	0	1	1	0	1
1	3	7					8	5	2	37	2	0		1	3	7	7	6	1	2	0	1	0	0	1	0	0	0	0	0	0	0	0	0	0	1	5	4	5
1	3	8					4	1	2	33	3	2		1	3	8	6	1	0	0	0	0	0	1	0	0	0	0	0	0	0	0	0	0	0	0	1	0	0
1	3	9					0	3	1	92	2	0		1	3	9	0	3	1	1	0	1	1	0	0	0	0	0	0	0	0	0	0	0	0	0	1	3	3
2	1	1					57	7	6	36	4	3		2	1	1	1	0	0	0	1	0	0	1	0	0	0	0	0	0	0	0	1	0	1	2	2	6	6
2	1	2					30	5	0	9	5	2		2	1	2	0	0	0	0	0	0	0	0	0	0	0	0	0	0	0	0	0	0	1	0	0	2	2
2	1	3					24	11	8	19	7	4		2	1	3	0	1	0	0	0	0	0	0	0	0	0	1	0	0	0	1	0	1	2	0	3	1	2
2	1	4	101	34	32	29	22	4	3	17	2	5		2	1	4	0	3	2	0	1	0	0	0	0	0	0	0	2	0	1	0	0	0	0	0	1	1	2
2	1	5	58	6	18	10	15	7	3	14	2	1		2	1	5	0	0	0	0	0	0	0	0	0	0	0	0	0	0	0	0	0	0	0	2	0	3	3
2	1	6	99	34	48	14	73	5	6	22	8	4		2	1	6	1	0	0	0	0	0	0	0	0	0	1	0	5	0	0	1	0	1	0	2	1	1	1
2	1	7					12	8	10	56	3	0		2	1	7	1	3	0	1	1	0	0	1	0	0	0	0	0	0	0	0	0	2	0	3	1	3	3
2	1	8					3	3	3	21	0	0		2	1	8	0	0	1	0	0	0	0	0	1	0	0	1	2	0	0	0	0	0	0	2	0	5	5
2	1	9					19	6	12	20	4	0		2	1	9	0	1	0	1	0	1	0	0	0	0	0	0	0	0	0	1	0	0	2	4	0	2	2
2	2	1					85	5	7	51	16	5		2	2	1	0	3	0	1	0	0	0	0	0	0		0	0	0	0	0	0	1	2	2	3	3	4
2	2	2					23	9	3	24	12	2		2	2	2	1	0	0	1	0	0	0	0	0	0		0	0	0	0	0	0	0	0	0	0	0	0
2	2	3					18	19	7	47	13	4		2	2	3	1	0	2	1	0	0	1	1	0	1		0	0	0	1	0	0	0	1	3	2	1	2
2	2	4	136	52	46	90	69	8	1	17	5	1		2	2	4	1	2	0	0	0	0	0	0	0	0		0	0	2	0	0	2	0	4	5	3	2	2
2	2	5	60	42	46	10	25	1	6	13	3	0		2	2	5	0	0	0	1	0	0	0	0	0	0		0	0	0	0	0	0	0	0	1	0	0	0
2	2	6	38	13	34	24	27	4	2	16	12	3		2	2	6	0	0	3	1	0	0	0	2	0	0		0	0	0	0	0	0	0	0	3	1	0	0
2	2	7					32	11	6	48	10	6		2	2	7	1	4	4	1	0	1	0	0	0	0		0	0	0	1	1	1	2	10	6	12	7	10
2	2	8					4	1	18	6	4	1		2	2	8	0	0	0	0	0	0	0	1	0	0		0	0	0	0	0	0	2	0	0	1	2	2
2	2	9					17	5	5	9	7	3		2	2	9	1	3	3	1	1	1	0	3	0	1		1	0	1	1	0	0	4	1	2	0	6	6
2	3	1					101	19	7	49	25	4		2	3	1	0	2	0	2	0	0	0	0	1	0	0	3	3	0	0	0	1	1	1	2	6	3	5
2	3	2					26	2	2	7	4	0		2	3	2	0	1	1	0	0	0	0	0	0	0	0	2	0	0	0	0	0	0	0	0	3	1	2
2	3	3					65	7	4	30	11	1		2	3	3	0	0	2	1	0	0	0	0	0	0	5	3	1	1	0	0	0	0	3	0	2	0	1
2	3	4	42	35	49	32	24	5	6	18	15	2		2	3	4	0	3	2	0	0	0	1	0	0	0	2	0	0	0	1	0	0	0	0	1	1	0	0
2	3	5	35	27	36	38	54	4	3	7	3	1		2	3	5	0	1	0	2	0	0	0	0	0	0	1	1	1	0	0	0	0	0	1	0	0	3	3
2	3	6	57	30	41	69	87	9	4	31	8	0		2	3	6	0	1	0	0	0	0	0	0	0	0	0	2	2	0	0	0	0	0	0	0	1	1	1
2	3	7					3	0	0	0	0	0		2	3	7	2	2	1	0	2	0	0	2	0	0	0	1	2	1	0	0	0	1	1	2	7	0	0
2	3	8					10	5	6	32	16	3		2	3	8	1	4	1	0	2	0	0	0	0	0	1	0	0	0	0	0	0	1	0	0	4	0	0
2	3	9					16	16	9	21	10	1		2	3	9	1	5	3	1	0	0	0	0	0	0	1	3	2	1	0	0	0	0	1	0	4	0	0
3	1	1					31	3	7	32	2	1		3	1	1	0	0	0	0	0	0	0	0	0	0	0	0	0	0	0	0	0	0	0	0	0	1	1
3	1	2					6	1	0	1	2	3		3	1	2	0	0	0	0	0	0	0	0	0	0	0	0	0	0	0	0	0	0	0	0	0	1	1
3	1	3					36	13	18	45	3	3		3	1	3	0	0	0	0	0	0	0	0	0	0	0	0	0	0	0	0	0	0	0	0	0	0	0
3	1	4	87	28	41	42	42	1	2	13	5	4		3	1	4	0	0	0	0	0	0	0	0	0	0	0	0	0	0	0	0	0	0	0	0	0	2	2
3	1	5	119	15	47	39	13	1	2	8	1	1		3	1	5	0	0	0	0	0	0	0	0	0	0	0	0	0	0	0	0	0	0	1	0	1	2	2
3	1	6	149	46	36	17	38	0	5	32	6	0		3	1	6	0	0	0	0	0	0	0	0	0	1	0	0	0	0	0	0	0	0	0	0	1	1	1
3	1	7					24	10	10	56	7	3		3	1	7	0	0	0	0	0	0	0	0	0	0	0	0	0	0	0	0	0	0	0	0	0	0	0
3	1	8					5	1	0	11	3	0		3	1	8	0	0	0	0	0	0	0	0	0	0	0	0	0	0	0	0	0	0	0	0	0	2	2
3	1	9					26	9	9	35	11	5		3	1	9	0	0	0	0	0	0	0	0	1	0	0	0	0	0	0	0	0	0	0	0	0	3	3
3	2	1					2	0	10	33	7	2		3	2	1	0	0	0	0	0	0	0	0	0	0		0	0	0	0	0	0	0	0	0	0	0	0
3	2	2					4	1	6	17	1	1		3	2	2	0	0	0	0	0	0	0	0	0	0		0	0	0	0	0	0	0	0	0	2	0	0
3	2	3					5	1	6	11	3	1		3	2	3	0	1	0	0	0	0	0	0	0	0		0	0	0	0	0	0	0	0	0	0	2	2
3	2	4	10	5	6	15	10	1	1	17	1	2		3	2	4	0	0	0	0	0	0	0	0	0	0		0	0	0	0	0	0	0	0	0	0	2	2
3	2	5	27	6	12	5	15	4	1	5	0	0		3	2	5	1	1	1	0	0	0	0	0	0	0		0	0	0	0	0	0	0	0	1	0	0	0
3	2	6	11	3	14	13	5	0	0	19	3	0		3	2	6	0	0	0	0	0	0	0	0	0	0		0	0	0	0	0	0	0	0	0	0	1	1
3	2	7					9	1	3	5	3	0		3	2	7	0	0	0	0	0	0	0	0	0	0		0	0	0	0	0	0	0	0	1	1	2	2
3	2	8					4	1	0	10	0	2		3	2	8	0	0	0	0	0	0	0	0	0	0		0	0	0	0	0	0	0	1	0	0	0	0
3	2	9					4	2	3	11	3	1		3	2	9	0	0	0	0	0	0	0	0	0	0		0	0	0	0	0	0	0	0	0	0	0	0
3	3	1					3	5	4	7	0	1		3	3	1	0	0	0	0	0	0	0	0	0	0	1	0	0	0	0	0	0	0	0	0	4	1	1
3	3	2					3	2	2	3	1	0		3	3	2	0	0	0	0	0	0	0	0	0	0	0	0	0	0	0	0	0	0	2	0	6	3	3
3	3	3					15	0	7	23	0	0		3	3	3	0	0	0	0	0	0	0	0	0	0	0	0	0	0	0	0	0	0	2	1	1	0	0
3	3	4	12	3	11	1	2	0	0	4	1	0		3	3	4	0	0	0	0	0	0	0	0	0	0	0	0	0	0	0	0	0	0	0	0	0	0	0
3	3	5	6	1	1	4	3	0	1	2	0	0		3	3	5	0	0	2	1	0	0	0	0	0	0	0	0	0	0	0	0	0	0	0	0	2	0	0
3	3	6	26	6	11	10	7	2	6	17	2	0		3	3	6	0	0	1	0	0	0	0	0	0	1	0	0	0	0	0	0	0	0	1	1	0	1	1
3	3	7					5	3	4	5	2	2		3	3	7	0	0	1	0	0	0	0	0	0	0	0	0	0	0	0	0	0	0	0	0	1	0	0
3	3	8					3	0	2	11	1	1		3	3	8	0	0	0	0	0	0	0	0	0	0	0	0	0	0	0	0	0	0	0	0	0	0	1
3	3	9					5	2	1	11	3	1		3	3	9	0	0	1	0	0	0	0	0	0	0	2	0	0	0	0	0	0	0	1	0	1	0	0
																	1	2	3	4	5	6	7	8	9	10	11	12	13	14	15	16	17	18	19	20	21	22	23
